# Supplementary material for: Design and Biological Profiling of a Drug-like Chloropyridine Diamine as a Dual Antioxidant–Antimicrobial Lead: In Vitro Evaluation and In Silico Multi-Target Studies
Source: Int J Mol Sci. 2026 Mar 19;27(6):2777. doi: 10.3390/ijms27062777 (PMC13027077; doi:10.3390/ijms27062777)
Supplement: Supplementary file 1 [file ijms-27-02777-s001.zip]

Archive with 1 entries (1 files):
- ijms-4213790-supplementary.pdf
